# Supplementary material for: The incidence of admission ionised hypocalcaemia in paediatric major trauma—A systematic review and meta-analysis
Source: PLoS One. 2024 May 28;19(5):e0303109. doi: 10.1371/journal.pone.0303109 (PMC11132510; doi:10.1371/journal.pone.0303109)
Supplement: S2 File — (XLSX) [file pone.0303109.s003.xlsx]

## Sheet: Data Extraction iHypoCa
Title	Author	Date	Strength of Evidence	Country	Hospital Setting	Study Type	Cohort Size	Summary of inclusion criteria	Summary of exclusion criteria	Summary of primary outcomes	Summary of secondary outcomes	Age in years	Injury Severity Score (ISS)	Abbreviated Injury Scale (AIS) score for injury regions	Injury to arrival time (mins)	Ionised hypocalcaemia definitions	Timing of calcium measurment	Incidence of admission iHypoCa	Definition of coagulopathy	Presence of coagulopathy	The presence of hyperkalaemia (>5.5 mmol/L)	The presence of hyperlactataemia (>2.0mmol/L)	pH	Haemodynamic instability definition	Haemodynamic instability (hypotension (based upon age specific Advanced Paediatric Life Support (APLS) values) or elevated Shock Index Paediatric Age-Adjusted (SIPA))	Administration of calcium	Vasporessor requirements within the first 24 hours	Pre-hospital crystalloid volumes	Pre-hospital transfusion	Total blood product transfusion requirement within the first 24 hours	Activation of the major haemorrhage protocol within the first 24 hours	Requirement for invasive (operative or interventional radiology) intervention within 24 hours (yes/no/not reported)	Hospital length of stay in days	PICU length of stay in days	Early mortality within 24 hours	Medium mortality during episode of hospital admission (>24 hours) or within 30 days
The Effects of Hypocalcemia in Severely Injured Pediatric Trauma Patients.	Ciaraglia et al.	2023	Level III	USA	Level I Paediatric Trauma Centre	Retrospective Cohort Study	n = 142	•<18 years • Traumatic injury with institution's highest level of trauma activation • iCa within 15 minutes of arrival	• Isolated severe head injury • Pulseless on arrival • Died within 15 minutes of presentation • Transfer from outside institutions • Vulnerable populations (pregnant, prisoners)	•Mortality at 4-hours, 24-hours, and overall, in-hospital mortality	• Total blood product requirements at specified time intervals (pre-hospital, 4-hour, 24-hour, and total	Normocalcaemia •Mean 6.89 (SD 5.39) Hypocalcaemia •Mean 9.56 (SD 4.88) Statistical signifance - P 0.002	Normocalcaemia •Mean 23.77 (SD 11.2) Hypocalcaemia •Mean 25.73 (SD 11.8) Statistical significance - P 0.372	Normocalcaemia •AIS Head - Mean 3.74 (SD 1.29) •AIS Chest - Mean 2.61 (SD 0.89) •AIS Abdomen - Mean 3.21 (SD 1.47) Hypocalcaemia •AIS Head - Mean 3.71 (SD 1.57) •AIS Chest - Mean 2.83 (SD 0.98) •AIS Abdomen - Mean 2.85 (SD 0.98) Statistical significance •AIS Head - P 0.770 •AIS Chest - P 0.319 •AIS Abdomen - P 0.229	Normocalcaemia •169.4 (SD 173.9) Hypocalcaemia • 189.6 (SD 282.1) Statistical significance P 0.744	iCa < 1.00 mmol/L	Within 15 minute of arrival to the emergency department. Relationship to blood transfusion not reported.	66/142 (46.5%)	Not recorded	Not recorded	Not recorded	Recorded as continous variable Normocalcaemia • Mean 4.32 (SD 3.11) Hypocalcaemia • Mean 5.90 (SD 3.77) Statistical significance P 0.009	Recorded as continous variable Normocalcaemia • Mean 7.28 (0.16) Hypocalcaemia • Mean 7.22 (0.17) Statistical significance P 0.034	SPIA elevation for age threshold on arrival	Normocalcaemia •Elevated SIPA - 13/76 (17.1%) Hypocalcaemia •Elevated SIPA - 28/66 (42.4%) Statistical significance P 0.001	Not recorded	Not recorded	"Weight adjusted crystalloid requirement (ml/kg) Normocalcaemia • Mean 9.46 (SD 17.91) Hypocalcaemia • Mean 8.04 (SD 12.6) Statistical significance P 0.650	Weight adjusted transfusion requirement (ml/kg) Normocalcaemia • Mean 4.04 (SD 11.0) Hypocalcaemia • Mean 5.25 (SD 10.1) Statistical significance P 0.104	Weight adjusted transfusion requirement (ml/kg) Normocalcaemia • Mean 48.8 (SD 57.0) Hypocalcaemia • Mean 81.7 (SD 119.0) Statistical significance P 0.045	Normocalcaemia • 30/76 (39.5%) Hypocalcaemia • 33/66 (50.0%) Statistical significance P 0.208	Not recorded	Normocalcaemia • Mean 15.30 (SD 15.94) Hypocalcaemia • Mean 19.75 (SD 20.10) Statistical significance P 0.575	Normocalcaemia • Mean 9.11 (SD 10.13) Hypocalcaemia • Mean 11.81 (SD 13.29) Statistical significance P 0.599	Normocalcaemia • 19/76 (25%) Hypocalcaemia • 21/66 (31.8%) Statistical significance P 0.455	Normocalcaemia • 19/76 (25%) Hypocalcaemia • 21/66 (31.8%) Statistical significance P 0.455
Admission hypocalcemia in pediatric major trauma patients - An uncommon phenomenon associated with an increased need for urgent blood transfusion.	Epstein et al.	2022	Level III	Israel	Level I Paediatric Trauma Centre	Retrospective Cohort Study	n = 457	•<18 years • ISS > 15 • Requiring trauma team activation	• Transferred from another facility • Receipt of blood products prior to calcium measurement	• Urgent blood transfusion, defined as a blood transfusion performed in the ED	• PICU LOS, mortality, SIPA	Normocalcaemia • Mean 9.9 (SD 5.2) Hypocalcaemia • Mean 13.0 (SD 4.63) Statistical signifance - P 0.003	Normocalcaemia • Mean 27.4 (SD 10.16) Hypocalcaemia • Mean 31.83 (SD 12.79) Statistical signifance - P 0.05	Not recorded	Not recorded	Mild hypocalcaemia iCa 1.0mmol/L - <1.1mmol/L Severe hypocalcaemia < 1.0mmol/L	Taken prior to blood transfusion. Taken in the emergency department - exact timing not given	Hypocalcaemia • 21/457 (4.6%) Severe hypocalcaemia • 3/457 (0.7%) Odds ratio of transfusion • OR 5.44 (95% CI 1.44 - 20.58), P 0.01	Not defined although records PTT, INR, and INR > 1.5	Total •PTT 26.1 [IQR 24.1 - 29.0] •INR 1.1 [IQR 1.0 - 1.16] • INR >1.5 55/457 (12%) Normocalcaemia •PTT 26.1 [IQR 24.1 - 28.9] •INR 1.1 [1.0 - 1.16] • INR >1.5 52/433 (12.0%) Hypocalcaemia •PTT 27.7 [IQR 24.5 - 30.6] •INR 1.1 [IQR 1.0 - 1.2] • INR >1.5 3/24 (12.5%) Statistical significance •PTT P 0.37 •INR P 0.35 • INR >1.5 P 0.8	Not recorded	Normocalcaemia • Mean 2.33 (SD 1.71) Hypocalcaemia • Mean 3.54 (SD 3.92) Statistical significance P 0.23	Normocalcaemia • Mean 7.31 (SD 0.08) Hypocalcaemia • Mean 7.31 (SD 0.14) Statistical signifance - P 0.35	SPIA elevation for age threshold on arrival	Total •125/457 (27.4%) Normocalcaemia • 119/433 (27.5%) Hypocalcaemia •6/24 (25%) Statistical signifance - P 0.98	Not recorded	Not recorded	Not recorded	Excluded	Recorded as need for blood product transfusion in the ED but not as total volume Total • 35/457 (7.7%) Normocalcaemia •28/433 (6.5%) Hypocalcaemia •7/24 (29.2%) Statistical significance- P <0.001	Not recorded	Not recorded	Normocalcaemia • Mean 10.13 (SD 11.61) Hypocalcaemia • Mean 14.4 (SD 18.9) Statistical signifance - P 0.43	Normocalcaemia • Mean 3.78 (SD 6.92) Hypocalcaemia • Mean 4.5 (SD 12.1) Statistical signifance - P 0.67	Not recorded	Total • 15/457 (3.3%) Normocalcaemia • 13/433 (3.0%) Hypocalcaemia • 2/24 (8.3%) Statistical signifance - P 0.4
Early Hypocalcemia in Pediatric Major Trauma: A Retrospective Cohort Study.	Gimelraikh et al.	2022	Level III	Israel	Level I Paediatric Trauma Centre	Retrospective Cohort Study	n = 111	• < 18 years • ISS > 15 • Requiring trauma team activation	• Transferred from another facility • Isolated burns • Receipt of blood products prior to calcium measurement	• Incidence of early hypocalcaemia	• PICU LOS and mortality	Normocalcaemia • Mean 10 (SD 5.47) Hypocalcaemia • Mean 9 (SD 5) Statistical signifance - P 0.9	Normocalcaemia • Mean 24 (SD 10.9) Hypocalcaemia • Mean 27 (SD 11) Statistical signifance - P 0.39	Not recorded	Not recorded	Hypocalcaemia 1 < iCa < 1.16mmol/L Severe hypocalcaemia iCa <1 mmol/L Normocalcaemia iCa ≥1.16mmol/L	Taken prior to blood transfusion. Taken in the emergency department - exact timing not given	Hypocalcaemia • 22/111 (19.8%) Severe hypocalcaemia • 3/111 (2.7%)	Not defined although records PT and PTT	Normocalcaemia • PT 12.8 [IQR 12.1 - 13.8] • PTT 28.6 [IQR 26.3 - 30.9] Hypocalcaemia • PT 14.7 [IQR 12.7 - 16] • PTT 28.3 [26.7 - 31] Statistical signifance • PT P 0.06 • PTT P 0.88	Not recorded	Reported in mg/dL Normocalcaemia • Mean 28.53 (SD 22.76) Hypocalcaemia • Mean 25.4 (SD 18.7) Statistical signifance P 0.67	Normocalcaemia • Mean 7.3 (SD 0.09) Hypocalcaemia • Mean 7.32 (SD 0.09) Statistical signifance P 0.09	Not recorded	Not recorded	Not recorded	Not recorded	Not recorded	Excluded	Recorded as blood product transfusion need during the first 48hrs and not as total volume. Normocalcaemia • 18/89 (20.2%) Hypocalcaemia • 6/22 (27.3%) Statistical signifance P 0.67	Not recorded	Not recorded	Normocalcaemia • Mean 10 (SD 12.6) Hypocalcaemia • Mean 11 (SD 11) Statistical signifance P 0.36	Normocalcaemia • Mean 4 (SD 3.75) Hypocalcaemia • Mean 4 (SD 4) Statistical signifance P 0.43	Not recorded	Normocalcaemia • 1/89 (1.1%) Hypocalcaemia • 2/22 (9.1%) Statistical signifance P 0.18
